# Supplementary material for: Causal Effect of Chondroitin, Glucosamine, Vitamin, and Mineral Intake on Kidney Function: A Mendelian Randomization Study
Source: Nutrients. 2023 Jul 26;15(15):3318. doi: 10.3390/nu15153318 (PMC10421197; doi:10.3390/nu15153318)
Supplement: Supplementary file 1 [file nutrients-15-03318-s001.zip]

Archive with 1 entries (1 files):
- nutrients-2497463-supplementary.pdf
